# Supplementary material for: Comparative Evaluation of the Powder and Tableting Properties of Regular and Direct Compression Hypromellose from Different Vendors
Source: Pharmaceutics. 2023 Aug 17;15(8):2154. doi: 10.3390/pharmaceutics15082154 (PMC10459357; doi:10.3390/pharmaceutics15082154)
Supplement: Supplementary file 1 [file pharmaceutics-15-02154-s001.zip]

Archive with 1 entries (1 files):
- pharmaceutics-2503159-supplementary.pdf
